# Supplementary material for: Analysis of 206 whole‐genome resequencing reveals selection signatures associated with breed‐specific traits in Hu sheep
Source: Evol Appl. 2024 Jun 21;17(6):e13697. doi: 10.1111/eva.13697 (PMC11192971; doi:10.1111/eva.13697)
Supplement: Supplementary file 2 — Table S1. [file EVA-17-e13697-s001.xls]

## Sheet: Sheet1
Table S1 Candidate selected regions under positive selection detected by CLR
CHR	Start	End	CLR
1	101000001	101500001	6.97269
1	101250001	101750001	6.97269
1	104500001	105000001	6.13393
1	104750001	105250001	6.13393
1	247500001	248000001	6.38927
1	247750001	248250001	6.38927
1	255000001	255500001	6.13393
1	255250001	255750001	6.13393
2	185000001	185500001	6.26353
2	185250001	185750001	6.26353
2	207500001	208000001	6.13393
2	207750001	208250001	6.13393
3	105500001	106000001	10.0727
3	105750001	106250001	10.0727
3	135500001	136000001	6.13393
3	135750001	136250001	6.13393
3	153750001	154250001	6.98763
3	154000001	154500001	6.98763
3	174500001	175000001	7.10104
3	174750001	175250001	7.10104
3	206000001	206500001	7.10104
3	206250001	206750001	7.10104
3	206500001	207000001	7.31568
3	206750001	207250001	7.31568
4	60500001	61000001	7.10104
4	60750001	61250001	7.10104
4	76000001	76500001	7.10104
4	76250001	76750001	7.10104
6	24500001	25000001	6.13393
6	24750001	25250001	6.13393
6	87500001	88000001	6.38927
6	87750001	88250001	6.38927
7	4250001	4750001	8.37996
7	4500001	5000001	8.37996
7	35750001	36250001	6.1733
7	36000001	36500001	6.1733
7	49250001	49750001	5.99995
7	49500001	50000001	5.99995
7	98750001	99250001	6.38927
7	99000001	99500001	6.38927
8	67250001	67750001	6.13393
8	67500001	68000001	6.13393
8	79500001	80000001	8.79179
8	79750001	80250001	8.79179
9	12750001	13250001	8.07049
9	13000001	13500001	8.07049
10	38750001	39250001	7.60745
10	39000001	39500001	7.60745
10	70750001	71250001	6.51168
10	71000001	71500001	6.51168
10	71500001	72000001	8.90473
10	71750001	72250001	8.90473
11	17000001	17500001	6.98763
11	17250001	17750001	6.98763
12	63500001	64000001	6.13393
12	63750001	64250001	6.13393
12	71500001	72000001	6.51168
12	71750001	72250001	6.51168
13	26500001	27000001	6.74804
13	26750001	27250001	6.74804
13	45000001	45500001	6.26353
13	45250001	45750001	6.26353
13	68500001	69000001	8.72693
13	68750001	69250001	8.72693
14	9250001	9750001	6.38927
14	9500001	10000001	6.38927
14	22000001	22500001	6.13393
14	22250001	22750001	6.13393
14	22500001	23000001	6.13393
14	22750001	23250001	6.13393
17	4500001	5000001	6.63119
17	4750001	5250001	6.63119
17	22500001	23000001	6.63119
17	22750001	23250001	6.63119
19	40500001	41000001	7.10104
19	40750001	41250001	7.10104
19	58500001	59000001	6.13393
19	58750001	59250001	6.13393
20	11250001	11750001	6.13393
20	11500001	12000001	6.13393
20	26500001	27000001	5.99995
20	26750001	27250001	5.99995
21	19750001	20250001	6.13393
21	20000001	20500001	6.13393
21	25250001	25750001	7.21036
21	25500001	26000001	7.21036
24	19750001	20250001	5.99995
24	20000001	20500001	5.99995
25	17000001	17500001	5.99995
25	17250001	17750001	5.99995
25	20750001	21250001	6.51168
25	21000001	21500001	6.51168
25	26000001	26500001	5.99995
25	26250001	26750001	5.99995
25	28750001	29250001	5.99995
25	29000001	29500001	5.99995
26	6250001	6750001	5.99995
