# Supplementary material for: Analysis of 206 whole‐genome resequencing reveals selection signatures associated with breed‐specific traits in Hu sheep
Source: Evol Appl. 2024 Jun 21;17(6):e13697. doi: 10.1111/eva.13697 (PMC11192971; doi:10.1111/eva.13697)
Supplement: Supplementary file 3 — Table S2. [file EVA-17-e13697-s005.xls]

## Sheet: Sheet1
Table S2 Candidate selected regions under positive selection detected by iHS
CHR	Start	End	iHS
1	25000001	25500001	1.49514
1	104000001	104500001	1.76441
2	28750001	29250001	1.46639
2	51000001	51500001	1.45218
2	72500001	73000001	1.55151
2	103750001	104250001	1.60968
2	104000001	104500001	1.49002
2	106250001	106750001	1.62662
2	115500001	116000001	1.67017
2	115750001	116250001	1.57172
2	159750001	160250001	1.66837
2	219250001	219750001	1.54546
3	42500001	43000001	1.70661
3	42750001	43250001	1.52458
3	57250001	57750001	1.5739
3	93750001	94250001	1.67327
3	104750001	105250001	1.80119
3	105000001	105500001	1.62282
3	215250001	215750001	1.52181
4	68250001	68750001	2.1333
4	68500001	69000001	2.41576
4	69750001	70250001	1.5751
4	105500001	106000001	1.45982
4	105750001	106250001	1.61939
5	78000001	78500001	1.76839
5	78250001	78750001	1.79262
6	16750001	17250001	1.85821
6	17000001	17500001	1.87165
6	24500001	25000001	1.54727
6	29000001	29500001	1.6646
6	29250001	29750001	1.8347
7	35000001	35500001	1.96822
7	35250001	35750001	1.87241
7	48500001	49000001	1.56711
8	89250001	89750001	1.83854
9	36000001	36500001	1.56442
10	5750001	6250001	1.48329
10	17000001	17500001	1.4719
10	34000001	34500001	1.51428
10	35750001	36250001	1.46376
10	36000001	36500001	1.81262
10	36250001	36750001	1.5352
11	55000001	55500001	1.64269
12	4500001	5000001	1.49949
12	4750001	5250001	1.50988
13	15250001	15750001	2.10258
13	17000001	17500001	1.47573
13	32500001	33000001	1.53477
13	42000001	42500001	1.65142
13	51000001	51500001	2.08384
13	51250001	51750001	2.94424
13	51500001	52000001	1.88955
13	52750001	53250001	1.55557
13	58750001	59250001	1.61666
13	63250001	63750001	2.35441
13	63500001	64000001	2.40083
14	10500001	11000001	1.48512
14	34250001	34750001	1.61547
15	3250001	3750001	1.58931
15	45250001	45750001	2.03347
15	45500001	46000001	1.9739
15	49250001	49750001	1.87967
15	49500001	50000001	1.83759
17	44500001	45000001	1.91252
17	44750001	45250001	1.59068
17	51750001	52250001	1.51146
17	52000001	52500001	1.63051
17	52500001	53000001	1.57576
17	52750001	53250001	1.48149
17	53500001	54000001	1.46779
17	61750001	62250001	1.50348
17	62000001	62500001	1.66236
18	29000001	29500001	1.67416
18	29250001	29750001	1.61255
18	53750001	54250001	1.52316
18	65750001	66250001	2.21383
19	27750001	28250001	1.5462
19	29250001	29750001	1.48678
19	52500001	53000001	1.4672
20	14750001	15250001	1.64388
20	50000001	50500001	2.16381
20	50250001	50750001	1.49451
21	38750001	39250001	1.86135
21	49250001	49750001	1.65696
22	5500001	6000001	2.30466
22	5750001	6250001	1.59755
22	50250001	50750001	1.68427
23	33000001	33500001	2.22594
23	33250001	33750001	2.42443
23	40250001	40750001	1.48226
24	250001	750001	1.8643
24	500001	1000001	1.67373
24	10000001	10500001	1.57524
24	10250001	10750001	1.9755
24	13250001	13750001	1.7542
24	34500001	35000001	1.78477
24	34750001	35250001	1.46475
25	13500001	14000001	1.5026
