# Supplementary material for: Analysis of 206 whole‐genome resequencing reveals selection signatures associated with breed‐specific traits in Hu sheep
Source: Evol Appl. 2024 Jun 21;17(6):e13697. doi: 10.1111/eva.13697 (PMC11192971; doi:10.1111/eva.13697)
Supplement: Supplementary file 4 — Table S3. [file EVA-17-e13697-s004.xls]

## Sheet: Sheet1
Table S3 Candidate selected regions under positive selection detected by ROH
CHR	SNP Number	Start	End
1	76	25378998	25491866
1	80	119102745	119442006
2	66	232784252	233024037
3	97	93805218	94215862
3	3	104889516	104889524
3	101	104920351	105092179
3	2	105097264	105101238
4	179	68411703	69002893
5	62	20007398	20328633
6	216	29273148	30022764
6	66	116156883	116418227
7	21	35178453	35366696
10	89	36432017	36831220
12	63	42794313	43024686
12	88	78600123	78930186
13	159	51331729	51645684
13	125	52950128	53456146
16	3	37093251	37093841
