# Supplementary material for: Analysis of 206 whole‐genome resequencing reveals selection signatures associated with breed‐specific traits in Hu sheep
Source: Evol Appl. 2024 Jun 21;17(6):e13697. doi: 10.1111/eva.13697 (PMC11192971; doi:10.1111/eva.13697)
Supplement: Supplementary file 5 — Table S4. [file EVA-17-e13697-s003.xlsx]

## Sheet: Sheet1
Table S4 GO and KEGG pathway
Category	GO term/ KEGG Pathway	Count	%	PValue	Genes	List Total	Pop Hits	Pop Total	Fold Enrichment	Bonferroni	Benjamini	FDR
GOTERM_BP_DIRECT	GO:0009952 anterior/posterior pattern specification	4	0.779727	0.00185946	HOXA10, HOXA9, HOXA3, HOXA2	53	63	13395	16.0467	0.304366	0.360735	0.360735
GOTERM_BP_DIRECT	GO:1990349 gap junction-mediated intercellular transport	2	0.389864	0.019263	GJB2, GJA3	53	5	13395	101.094	0.97747	1	1
GOTERM_BP_DIRECT	GO:1902043 positive regulation of extrinsic apoptotic signaling pathway via death domain receptors	2	0.389864	0.0418986	FAF1, BMPR1B	53	11	13395	45.952	0.999763	1	1
GOTERM_BP_DIRECT	GO:0060065 uterus development	2	0.389864	0.0418986	HOXA10, HOXA9	53	11	13395	45.952	0.999763	1	1
GOTERM_CC_DIRECT	GO:0005654 nucleoplasm	14	2.72904	0.0227534	ZNF512B, GMEB2, ZGPAT, FAF1, EVX1, ABHD16B, MYT1, HOXA10, CENPJ, TCEA2, HOXA3, HOXA2, MPHOSPH8, JAZF1	64	1846	16279	1.92905	0.804882	1	1
GOTERM_MF_DIRECT	GO:0000981 RNA polymerase II transcription factor activity, sequence-specific DNA binding	6	1.16959	0.000748	HOXA9, HOXA3, HOXA1, EVX1, HOXA5, HOXA4	58	189	14972	8.19485	0.0672221	0.0695621	0.0695621
GOTERM_MF_DIRECT	GO:0005185 neurohypophyseal hormone activity	2	0.389864	0.00759997	OXT, AVP	58	2	14972	258.138	0.508108	0.350946	0.350946
GOTERM_MF_DIRECT	GO:0003677 DNA binding	10	1.94932	0.0113208	RTEL1, HOXA9, SOX18, TCEA2, HOXA3, HOXA1, EVX1, MYT1, HOXA5, HOXA4	58	982	14972	2.6287	0.653143	0.350946	0.350946
GOTERM_MF_DIRECT	GO:0005243 gap junction channel activity	2	0.389864	0.0188936	GJB2, GJA3	58	5	14972	103.255	0.830333	0.439277	0.439277
GOTERM_MF_DIRECT	GO:0000978 RNA polymerase II core promoter proximal region sequence-specific DNA binding	5	0.974659	0.0336943	HOXA10, HOXA9, ZGPAT, GMEB2, HOXA2	58	321	14972	4.02084	0.958728	0.626714	0.626714
KEGG_PATHWAY	oas05202 Transcriptional misregulation in cancer	4	0.779727	0.0154401	HOXA10, HOXA9, CDKN2C, HOXA11	27	194	9498	7.25315	0.518739	0.741124	0.741124
